# Supplementary material for: Contribution of Nano-Zero-Valent Iron and Arbuscular Mycorrhizal Fungi to Phytoremediation of Heavy Metal-Contaminated Soil
Source: Nanomaterials (Basel). 2021 May 11;11(5):1264. doi: 10.3390/nano11051264 (PMC8151622; doi:10.3390/nano11051264)
Supplement: Supplementary file 1 [file nanomaterials-11-01264-s001.zip]

Archive with 1 entries (1 files):
- nanomaterials-1160861-supplementary.pdf
